# Supplementary material for: Ubiquitin-conjugating enzyme complex Uev1A-Ubc13 promotes breast cancer metastasis through nuclear factor-кB mediated matrix metalloproteinase-1 gene regulation
Source: Breast Cancer Res. 2014 Jul 14;16(4):R75. doi: 10.1186/bcr3692 (PMC4223564; doi:10.1186/bcr3692)
Supplement: Additional file 1 — Clinical data for the TissueFocus™ breast cancer tissue microarray purchased from Origene. [file bcr3692-S1.xls]

## Sheet: Sheet1
SKU	Well	Well Position	Gender	Age	Tissue of (Origin/Finding)	Appearance	SAMPLE diagnosis from pathology verification	CASE diagnosis from Donor Institution pathology report	Tumor grade	Minimum Stage Group	Normal (%)	Lesion (%)	Tumor (%)	Tumor Hypercellular Stroma (%)	Tumor Hypo/Acellular Stroma (%)	Necrosis (%)	Case ID	Abstracted pathology report		Tissue Image (4X)		Tissue Image (20X)		Electropherogram	Bioanalyzer Ratio (28S/18S)		RT-PCR	RNA Sample ID	TNM	RNA Sample source ID	Pathology verification notes from H&E review	Ethnicity	Estrogen Receptor (ER) by IHC from pathology report	Progesterone Receptor (PR) by IHC from pathology report	HER2 (ERBB2) by IHC from pathology report	HER2 (ERBB2) by FISH *If results weakly positive by IHC, FISH performed in pathology report.	Triple Negative Breast Cancer?
BCRT102/302/502	1	C1	Female	44	Breast / Breast	Normal	Within normal limits	Adenocarcinoma of breast, ductal	Not applicable	Not applicable	100	0	0	0	0	0	CI0000012704	CI0000012704	CI0000012704.2.4X	CI0000012704.2.4X	CI0000012704.2.B499	CI0000012704.2.B499	CI0000012704.2.B499	CI0000012704.2.B499	1.29	CI0000012704.2.R239	CI0000012704.2.R239	RN00002DF7	Not applicable	RN00001D9B	10% Glandular epithelium, 25% Stroma, 65% Adipose tissue	White or Caucasian	Not applicable	Not applicable	Not applicable
Clinical data for the TissueFocusTM breast cancer tissue microarray purchased from Origene	2	C2	Female	61	Breast / Breast	Normal	Within normal limits	Carcinoma in situ of breast, ductal	Not applicable	Not applicable	100	0	0	0	0	0	CU0000001077	CU0000001077	CU0000001077.2.4X	CU0000001077.2.4X	CU0000001077.2.20X	CU0000001077.2.20X	CU0000001077.2.B371	CU0000001077.2.B371	1.38	CU0000001077.2.R189	CU0000001077.2.R189	RN00002DF8	Not applicable	RN00001508	25% Glandular epithelium, 75% Fibrofatty stroma	Not Reported	Not applicable	Not applicable	Not applicable
BCRT102/302/502	3	C3	Female	45	Breast / Breast	Normal	Lactational changes of breast	Adenocarcinoma of breast, ductal	Not applicable	Not applicable	100	0	0	0	0	0	CU0000006509	CU0000006509	CU0000006509.1.4X	CU0000006509.1.4X	CU0000006509.1.20X	CU0000006509.1.20X	CU0000006509.1.B297	CU0000006509.1.B297	1.55	CU0000006509.1.R157	CU0000006509.1.R157	RN00002DFB	Not applicable	RN000011DD	35% glandular epithelium, 65% stroma	Not Reported	Not applicable	Not applicable	Not applicable
BCRT102/302/502	4	C4	Female	47	Breast / Breast	Normal	Within normal limits	Adenocarcinoma of breast, ductal	Not applicable	Not applicable	100	0	0	0	0	0	CU0000011173	CU0000011173	CU0000011173.1.4X	CU0000011173.1.4X	CU0000011173.1.20X	CU0000011173.1.20X	CU0000011173.1.B487	CU0000011173.1.B487	1.35	CU0000011173.1.R230	CU0000011173.1.R230	RN00002DFC	Not applicable	RN00001C79	Non Tumor Structures: 30% Glandular epithelium, 30% Stroma, 40% Adipose tissue	Not Reported	Not applicable	Not applicable	Not applicable
BCRT102/302/502	5	C5	Female	32	Breast / Breast	Normal	Within normal limits	Adenocarcinoma of breast, ductal	Not applicable	Not applicable	100	0	0	0	0	0	CU0000011724	CU0000011724	CU0000011724.1.4X	CU0000011724.1.4X	CU0000011724.1.20X	CU0000011724.1.20X	CU0000011724.1.B487	CU0000011724.1.B487	1.57	CU0000011724.1.R230	CU0000011724.1.R230	RN00002DFD	Not applicable	RN00001C78	Non Tumor Structures: 20% Glandular epithelium, 20% Stroma, 60% Adipose tissue	Not Reported	Not applicable	Not applicable	Not applicable
BCRT102/302/502	6	C6	Female	46	Breast, left / Breast, left	Tumor	Carcinoma in situ of breast, ductal	Adenocarcinoma of breast, ductal	Nottingham G2: 6-7 points Intermediate combined grade (moderately favorable)	I	10	0	70	0	20	0	CI0000019681	CI0000019681	CI0000019681.2.4X	CI0000019681.2.4X	CI0000019681.2.20X	CI0000019681.2.20X	CI0000019681.2.B627	CI0000019681.2.B627	1.89	CI0000019681.2.R326	CI0000019681.2.R326	RN00002EF9	pT1bpNXpMX	RN00002E92		Not Reported	Not applicable	Not applicable	Not applicable
BCRT102/302/502	7	C7	Female	41	Breast, right / Breast, right	Tumor	Carcinoma in situ of breast, ductal	Adenocarcinoma of breast, ductal	Nottingham G2: 6-7 points Intermediate combined grade (moderately favorable)	I	10	0	50	30	0	10	CI0000020039	CI0000020039	CI0000020039.1.4X	CI0000020039.1.4X	CI0000020039.1.20X	CI0000020039.1.20X	CI0000020039.1.B627	CI0000020039.1.B627	1.68	CI0000020039.1.R326	CI0000020039.1.R326	RN00002EFA	pT1cpN0 (i-)pMX	RN00002E93	Tumor: multifocal, cribriform, solid, and comedo architectural types with high nuclear grade and comedonecrosis	White or Caucasian	Not applicable	Not applicable	Not applicable
BCRT102/302/502	8	C8	Female	47	Breast / Breast	Tumor	Adenocarcinoma of breast, ductal, lobular	Adenocarcinoma of breast, ductal	NSABP Grade: Nuclear 2 of 3 & Histologic 3 of 3	I	5	0	75	20	0	0	CI0000005693	CI0000005693	CI0000005693.2.4X	CI0000005693.2.4X	CI0000005693.2.20X	CI0000005693.2.20X	CI0000005693.2.B400	CI0000005693.2.B400	1.55	CI0000005693.2.R199	CI0000005693.2.R199	RN00002EFB	pT1cpN0pMX	RN000016D4		White or Caucasian	Positive	Positive	Negative
BCRT102/302/502	9	C9	Female	72	Breast / Breast	Tumor	Adenocarcinoma of breast, ductal, medullary features	Adenocarcinoma of breast, ductal, medullary features	Nottingham G3: 8-9 points High combined grade (unfavorable)	I	20	0	62	15	0	3	CI0000007464	CI0000007464	CI0000007464.2.4X	CI0000007464.2.4X	CI0000007464.2.20X	CI0000007464.2.20X	CI0000007464.2.B628	CI0000007464.2.B628	1.45	CI0000007464.2.R326	CI0000007464.2.R326	RN00002EFC	pT1cpN0 (i-)pMX	RN00002EA5	tumor stroma: prominent lympho-plasmacytic infiltrate	White or Caucasian	Negative	Negative	Negative		Triple Negative
BCRT102/302/502	10	C10	Female	47	Breast / Breast	Tumor	Adenocarcinoma of breast, ductal	Adenocarcinoma of breast, ductal	Nottingham G3: 8-9 points High combined grade (unfavorable)	I	30	0	55	0	15	0	CI0000011316	CI0000011316	CI0000011316.1.4X	CI0000011316.1.4X	CI0000011316.1.20X	CI0000011316.1.20X	CI0000011316.1.B627	CI0000011316.1.B627	1.48	CI0000011316.1.R326	CI0000011316.1.R326	RN00002EFD	pT1cpN0 (i-)pMX	RN00002E8E		Black or African American	Negative	Negative	Not reported	Not amplified	Triple Negative
BCRT102/302/502	11	C11	Female	44	Breast / Breast	Tumor	Adenocarcinoma of breast, ductal	Adenocarcinoma of breast, ductal	Nottingham G2: 6-7 points Intermediate combined grade (moderately favorable)	I	35	0	60	0	0	5	CI0000012704	CI0000012704	CI0000012704.5.4X	CI0000012704.5.4X	CI0000012704.5.20X	CI0000012704.5.20X	CI0000012704.5.B628	CI0000012704.5.B628	1.31	CI0000012704.5.R326	CI0000012704.5.R326	RN00002EFE	pT1cpN0pMX	RN00002EA6	Inflammation: Mild Mixed inflammatory infiltrate; Other Features/Comments: Tumor: 60% carcinoma in situ, 40% invasive carcinoma	White or Caucasian	Positive	Positive	Negative
BCRT102/302/502	12	C12	Female	52	Breast / Breast	Tumor	Adenocarcinoma of breast, ductal	Adenocarcinoma of breast, ductal	Nottingham G3: 8-9 points High combined grade (unfavorable)	I	5	0	65	25	0	5	CI0000015482	CI0000015482	CI0000015482.1.4X	CI0000015482.1.4X	CI0000015482.1.20X	CI0000015482.1.20X	CI0000015482.1.B627	CI0000015482.1.B627	1.43	CI0000015482.1.R326	CI0000015482.1.R326	RN00002EFF	pT1cpN0 (i-)pMX	RN00002E8F		White or Caucasian	Positive, weak	Positive, weak	Positive, strong
BCRT102/302/502	13	D1	Female	76	Breast, left / Breast, left	Tumor	Adenocarcinoma of breast, ductal	Adenocarcinoma of breast, ductal	Nottingham G3: 8-9 points High combined grade (unfavorable)	I	20	0	60	0	20	0	CI0000019345	CI0000019345	CI0000019345.1.4X	CI0000019345.1.4X	CI0000019345.1.20X	CI0000019345.1.20X	CI0000019345.1.B627	CI0000019345.1.B627	1.67	CI0000019345.1.R326	CI0000019345.1.R326	RN00002F01	pT1cpN0 (i-)pMX	RN00002E91	Tumor Stroma (Hypo/Acellular): Fibrosis, fat	White or Caucasian	Positive, strong	Positive, strong	Negative
BCRT102/302/502	14	D2	Female	76	Breast, left / Breast, left	Tumor	Adenocarcinoma of breast, ductal	Adenocarcinoma of breast, ductal	Nottingham G3: 8-9 points High combined grade (unfavorable)	I	0	0	60	40	0	0	CI0000019345	CI0000019345	CI0000019345.2.4X	CI0000019345.2.4X	CI0000019345.2.20X	CI0000019345.2.20X	CI0000019345.2.B628	CI0000019345.2.B628	1.69	CI0000019345.2.R326	CI0000019345.2.R326	RN00002F02	pT1cpN0 (i-)pMX	RN00002EAC		White or Caucasian	Positive, strong	Positive, strong	Negative
BCRT102/302/502	15	D3	Female	62	Breast, left / Breast, left	Tumor	Adenocarcinoma of breast, ductal	Adenocarcinoma of breast, ductal	Nottingham G2: 6-7 points Intermediate combined grade (moderately favorable)	I	0	0	90	5	5	0	CI0000021380	CI0000021380	CI0000021380.1.4X	CI0000021380.1.4X	CI0000021380.1.20X	CI0000021380.1.20X	CI0000021380.1.B627	CI0000021380.1.B627	1.86	CI0000021380.1.R326	CI0000021380.1.R326	RN00002F03	pT1cpN0 (i-)pMX	RN00002E94		Black or African American	Positive, strong	Positive, weak	Negative
BCRT102/302/502	16	D4	Female	62	Breast, left / Breast, left	Tumor	Adenocarcinoma of breast, ductal	Adenocarcinoma of breast, ductal	Nottingham G2: 6-7 points Intermediate combined grade (moderately favorable)	I	0	0	90	5	5	0	CI0000021380	CI0000021380	CI0000021380.2.4X	CI0000021380.2.4X	CI0000021380.2.20X	CI0000021380.2.20X	CI0000021380.2.B628	CI0000021380.2.B628	1.75	CI0000021380.2.R326	CI0000021380.2.R326	RN00002F04	pT1cpN0 (i-)pMX	RN00002EAD		Black or African American	Positive, strong	Positive, weak	Negative
BCRT102/302/502	17	D5	Female	57	Breast / Breast	Tumor	Adenocarcinoma of breast, ductal	Adenocarcinoma of breast, ductal	Nottingham G2: 6-7 points Intermediate combined grade (moderately favorable)	IIA	0	0	55	0	45	0	CI0000007263	CI0000007263	CI0000007263.3.4X	CI0000007263.3.4X	CI0000007263.3.20X	CI0000007263.3.20X	CI0000007263.3.B354	CI0000007263.3.B354	1.22	CI0000007263.3.R182	CI0000007263.3.R182	RN00002F05	pT2pN0pMX	RN000014A6	tumor contains fibrous stroma	White or Caucasian	Positive	Positive	Negative
BCRT102/302/502	18	D6	Female	69	Breast / Breast	Tumor	Adenocarcinoma of breast, ductal	Adenocarcinoma of breast, ductal	Nottingham G3: 8-9 points High combined grade (unfavorable)	IIA	0	0	65	35	0	0	CI0000008397	CI0000008397	CI0000008397.2.4X	CI0000008397.2.4X	CI0000008397.2.20X	CI0000008397.2.20X	CI0000008397.2.B305	CI0000008397.2.B305	1.28	CI0000008397.2.R163	CI0000008397.2.R163	RN00002F06	pT2pN0pMX	RN0000120E		White or Caucasian	Negative	Negative	Positive, weak (2+)	Amplified copy number
BCRT102/302/502	19	D7	Female	84	Breast / Breast	Tumor	Adenocarcinoma of breast, ductal	Adenocarcinoma of breast, ductal	NSABP Grade: Nuclear 3 of 3 & Histologic 3 of 3	IIA	5	0	80	10	0	5	CI0000009794	CI0000009794	CI0000009794.1.4X	CI0000009794.1.4X	CI0000009794.1.20X	CI0000009794.1.20X	CI0000009794.1.B403	CI0000009794.1.B403	1.2	CI0000009794.1.R199	CI0000009794.1.R199	RN00002F07	pT1cpN1pMX	RN000016DD		White or Caucasian	Negative	Positive	Negative
BCRT102/302/502	20	D8	Female	77	Breast / Breast	Tumor	Adenocarcinoma of breast, ductal	Adenocarcinoma of breast, ductal	Nottingham G3: 8-9 points High combined grade (unfavorable)	IIA	10	0	70	0	20	0	CI0000010144	CI0000010144	CI0000010144.1.4X	CI0000010144.1.4X	CI0000010144.1.20X	CI0000010144.1.20X	CI0000010144.1.B376	CI0000010144.1.B376	1.54	CI0000010144.1.R190	CI0000010144.1.R190	RN00002F08	pT2pNXpMX	RN00001592		White or Caucasian	Positive	Equivocal	Negative
BCRT102/302/502	21	D9	Female	46	Breast / Breast	Tumor	Adenocarcinoma of breast, ductal	Adenocarcinoma of breast, ductal	Nottingham G3: 8-9 points High combined grade (unfavorable)	IIA	0	0	70	30	0	0	CI0000010295	CI0000010295	CI0000010295.2.4X	CI0000010295.2.4X	CI0000010295.2.20X	CI0000010295.2.20X	CI0000010295.2.B575	CI0000010295.2.B575	1.56	CI0000010295.2.R275	CI0000010295.2.R275	RN00002F09	pT2pN0pMX	RN00002495	tumor stroma: focal prominent lymphoplasmacytic infiltrate	White or Caucasian	Negative	Negative	Positive, strong
BCRT102/302/502	22	D10	Female	35	Breast / Breast	Tumor	Adenocarcinoma of breast, ductal	Adenocarcinoma of breast, ductal	Nottingham G3: 8-9 points High combined grade (unfavorable)	IIA	0	0	60	25	15	0	CI0000011284	CI0000011284	CI0000011284.3.4X	CI0000011284.3.4X	CI0000011284.3.20X	CI0000011284.3.20X	CI0000011284.3.B620	CI0000011284.3.B620	1.34	CI0000011284.3.R319	CI0000011284.3.R319	RN00002F0A	pT2pN0 (i-)pMX	RN00002C83	cellular tumor stroma: 90% desmoplasia, 10% mixed inflammatory cells; hypo/acellular tumor stroma: 100% fibrosis	White or Caucasian	Positive	Negative	Positive
BCRT102/302/502	23	D11	Female	67	Breast / Breast	Tumor	Adenocarcinoma of breast, ductal	Adenocarcinoma of breast, ductal	Nottingham G3: 8-9 points High combined grade (unfavorable)	IIA	10	0	75	10	5	0	CI0000013458	CI0000013458	CI0000013458.1.4X	CI0000013458.1.4X	CI0000013458.1.20X	CI0000013458.1.20X	CI0000013458.1.B581	CI0000013458.1.B581	1.26	CI0000013458.1.R281	CI0000013458.1.R281	RN00002F0B	pT2pN0 (i+)pMX	RN0000257F		White or Caucasian	Positive	Positive	Negative
BCRT102/302/502	24	D12	Female	42	Breast / Breast	Tumor	Adenocarcinoma of breast, ductal	Adenocarcinoma of breast, ductal	Nottingham G3: 8-9 points High combined grade (unfavorable)	IIA	10	0	70	20	0	0	CI0000013810	CI0000013810	CI0000013810.2.4X	CI0000013810.2.4X	CI0000013810.2.20X	CI0000013810.2.20X	CI0000013810.2.B575	CI0000013810.2.B575	1.71	CI0000013810.2.R275	CI0000013810.2.R275	RN00002F0C	pT2pN0 (i-)pMX	RN00002498	Inflammation: Moderate Lymphoid infiltrate	White or Caucasian	Negative	Negative	Positive, strong
BCRT102/302/502	25	E1	Female	67	Breast / Breast	Tumor	Adenocarcinoma of breast, ductal	Adenocarcinoma of breast, ductal	Nottingham G3: 8-9 points High combined grade (unfavorable)	IIB	1	0	45	4	50	0	CI0000006020	CI0000006020	CI0000006020.2.4X	CI0000006020.2.4X	CI0000006020.2.20X	CI0000006020.2.20X	CI0000006020.2.B304	CI0000006020.2.B304	1.47	CI0000006020.2.R162	CI0000006020.2.R162	RN00002F0E	pT2pN1bipMX	RN0000120B	hypo/acellular stroma consists of fibrosis	Not Reported	Positive	Positive	Negative
BCRT102/302/502	26	E2	Female	56	Breast / Breast	Tumor	Adenocarcinoma of breast, ductal	Adenocarcinoma of breast, ductal	Nottingham G3: 8-9 points High combined grade (unfavorable)	IIB	0	0	80	20	0	0	CI0000008401	CI0000008401	CI0000008401.2.4X	CI0000008401.2.4X	CI0000008401.2.20X	CI0000008401.2.20X	CI0000008401.2.B411	CI0000008401.2.B411	1.44	CI0000008401.2.R203	CI0000008401.2.R203	RN00002F0F	pT2pN1biiipMX	RN00001784		Not Reported	Negative	Negative	Positive, weak (2+)	Amplified copy number
BCRT102/302/502	27	E3	Female	47	Breast / Breast	Tumor	Adenocarcinoma of breast, ductal	Adenocarcinoma of breast, ductal	Nottingham G3: 8-9 points High combined grade (unfavorable)	IIB	0	0	30	30	40	0	CI0000009152	CI0000009152	CI0000009152.1.4X	CI0000009152.1.4X	CI0000009152.1.20X	CI0000009152.1.20X	CI0000009152.1.B371	CI0000009152.1.B371	1.31	CI0000009152.1.R189	CI0000009152.1.R189	RN00002F10	pT2pN1mipMX	RN00001510	tumor: 90% invasive ductal carcinoma, 10% ductal carcinoma in situ (DCIS); fibrotic stroma contains mild lymphocytic infiltrate	White or Caucasian	Negative	Negative	Negative		Triple Negative
BCRT102/302/502	28	E4	Female	84	Breast / Breast	Tumor	Adenocarcinoma of breast, lobular	Adenocarcinoma of breast, lobular	Nottingham G2: 6-7 points Intermediate combined grade (moderately favorable)	IIB	5	0	85	10	0	0	CI0000010115	CI0000010115	CI0000010115.1.4X	CI0000010115.1.4X	CI0000010115.1.20X	CI0000010115.1.20X	CI0000010115.1.B372	CI0000010115.1.B372	1.39	CI0000010115.1.R189	CI0000010115.1.R189	RN00002F11	pT2pN1pMX	RN00001511		White or Caucasian	Positive	Positive, weak	Negative
BCRT102/302/502	29	E5	Female	55	Breast / Breast	Tumor	Adenocarcinoma of breast, ductal	Adenocarcinoma of breast, ductal	Nottingham G2: 6-7 points Intermediate combined grade (moderately favorable)	IIB	0	0	75	0	25	0	CI0000011684	CI0000011684	CI0000011684.1.4X	CI0000011684.1.4X	CI0000011684.1.20X	CI0000011684.1.20X	CI0000011684.1.B417	CI0000011684.1.B417	1.5	CI0000011684.1.R205	CI0000011684.1.R205	RN00002F12	pT2pN1bpMX	RN000017C0		White or Caucasian	Equivocal	Equivocal	Positive	Amplified copy number
BCRT102/302/502	30	E6	Female	54	Breast / Breast	Tumor	Carcinoma of breast, squamous cell	Carcinoma of breast, squamous cell	Nottingham G3: 8-9 points High combined grade (unfavorable)	IIB	0	0	70	20	0	10	CI0000013187	CI0000013187	CI0000013187.1.4X	CI0000013187.1.4X	CI0000013187.1.20X	CI0000013187.1.20X	CI0000013187.1.B453	CI0000013187.1.B453	1.25	CI0000013187.1.R217	CI0000013187.1.R217	RN00002F13	pT2pN1apMX	RN00001A50		Black or African American	Not reported	Not reported	Not reported
BCRT102/302/502	31	E7	Female	34	Breast / Breast	Tumor	Adenocarcinoma of breast, ductal	Adenocarcinoma of breast, ductal	Nottingham G3: 8-9 points High combined grade (unfavorable)	IIIA	0	0	60	40	0	0	CI0000006549	CI0000006549	CI0000006549.9.4X	CI0000006549.9.4X	CI0000006549.9.20X	CI0000006549.9.20X	CI0000006549.9.B628	CI0000006549.9.B628	1.31	CI0000006549.9.R326	CI0000006549.9.R326	RN00002F14	pT3pN1apM0	RN00002EA4	Tumor Stroma (Cellular): Desmoplastic reaction, Inflammatory cells	White or Caucasian	Negative	Negative	Positive, weak (2+)	Not amplified	Triple Negative
BCRT102/302/502	32	E8	Female	48	Breast / Breast	Tumor	Adenocarcinoma of breast, ductal	Adenocarcinoma of breast, ductal	Nottingham G1: 3-5 points Low combined grade (favorable)	IIIA	10	0	80	10	0	0	CI0000012267	CI0000012267	CI0000012267.1.4X	CI0000012267.1.4X	CI0000012267.1.20X	CI0000012267.1.20X	CI0000012267.1.B424	CI0000012267.1.B424	1.03	CI0000012267.1.R208	CI0000012267.1.R208	RN00002F15	pT1cpN2pMX	RN000017CF		White or Caucasian	Positive	Positive	Negative
BCRT102/302/502	33	E9	Female	46	Breast / Breast	Tumor	Adenocarcinoma of breast, ductal	Adenocarcinoma of breast, ductal	Nottingham G2: 6-7 points Intermediate combined grade (moderately favorable)	IIIA	0	0	85	14	0	1	CI0000012428	CI0000012428	CI0000012428.1.4X	CI0000012428.1.4X	CI0000012428.1.20X	CI0000012428.1.20X	CI0000012428.1.B488	CI0000012428.1.B488	1.6	CI0000012428.1.R231	CI0000012428.1.R231	RN00002F16	pTXpN2pMX	RN00001C9E		Black or African American	Positive	Positive	Negative
BCRT102/302/502	34	E10	Female	49	Breast / Breast	Tumor	Adenocarcinoma of breast, lobular	Adenocarcinoma of breast, lobular	Nottingham G2: 6-7 points Intermediate combined grade (moderately favorable)	IIIA	25	0	65	0	10	0	CI0000015181	CI0000015181	CI0000015181.4.4X	CI0000015181.4.4X	CI0000015181.4.20X	CI0000015181.4.20X	CI0000015181.4.B628	CI0000015181.4.B628	1.51	CI0000015181.4.R326	CI0000015181.4.R326	RN00002F17	pT3pN1mipMX	RN00002EA7	Tumor Stroma (Hypo/Acellular): Fibrosis; Inflammation: Moderate Lymphoplasmacytic infiltrate; Other Features/Comments: Tumor: 95% invasive lobular carcinoma, 5% lobular carcinoma in situ	White or Caucasian	Positive	Positive	Negative
BCRT102/302/502	35	E11	Female	63	Breast / Breast	Tumor	Adenocarcinoma of breast, ductal	Adenocarcinoma of breast, ductal	Nottingham G2: 6-7 points Intermediate combined grade (moderately favorable)	IIIA	0	0	60	35	0	5	CI0000015628	CI0000015628	CI0000015628.1.4X	CI0000015628.1.4X	CI0000015628.1.20X	CI0000015628.1.20X	CI0000015628.1.B627	CI0000015628.1.B627	1.64	CI0000015628.1.R326	CI0000015628.1.R326	RN00002F18	pT2pN2apMX	RN00002E96		Black or African American	Positive	Positive	Negative
BCRT102/302/502	36	E12	Female	63	Breast / Breast	Tumor	Adenocarcinoma of breast, ductal	Adenocarcinoma of breast, ductal	Nottingham G2: 6-7 points Intermediate combined grade (moderately favorable)	IIIA	0	0	60	15	25	0	CI0000015628	CI0000015628	CI0000015628.2.4X	CI0000015628.2.4X	CI0000015628.2.20X	CI0000015628.2.20X	CI0000015628.2.B628	CI0000015628.2.B628	1.6	CI0000015628.2.R326	CI0000015628.2.R326	RN00002F19	pT2pN2apMX	RN00002EA8	Tumor Stroma (Hypo/Acellular): hyalinization	Black or African American	Positive	Positive	Negative
BCRT102/302/502	37	F1	Female	48	Breast / Breast	Tumor	Adenocarcinoma of breast, ductal	Adenocarcinoma of breast, ductal	Nottingham G1: 3-5 points Low combined grade (favorable)	IIIA	0	0	85	15	0	0	CI0000015645	CI0000015645	CI0000015645.1.4X	CI0000015645.1.4X	CI0000015645.1.20X	CI0000015645.1.20X	CI0000015645.1.B506	CI0000015645.1.B506	1.67	CI0000015645.1.R242	CI0000015645.1.R242	RN00002F1A	pT1cpN2apMX	RN00001E25	Tumor: with tubular and colloid features	Black or African American	Positive, focal	Positive, focal	Negative
BCRT102/302/502	38	F2	Female	61	Breast, right lateral / Breast, right lateral	Tumor	Adenocarcinoma of breast, ductal, lobular	Adenocarcinoma of breast, ductal, lobular	Nottingham G2: 6-7 points Intermediate combined grade (moderately favorable)	IIIA	0	0	85	5	10	0	CI0000020138	CI0000020138	CI0000020138.1.4X	CI0000020138.1.4X	CI0000020138.1.20X	CI0000020138.1.20X	CI0000020138.1.B627	CI0000020138.1.B627	1.73	CI0000020138.1.R326	CI0000020138.1.R326	RN00002F1D	pT2pN2apMX	RN00002E99		White or Caucasian	Positive	Positive	Negative
BCRT102/302/502	39	F3	Female	76	Breast / Breast	Tumor	Adenocarcinoma of breast, ductal	Adenocarcinoma of breast, ductal	Nottingham G1: 3-5 points Low combined grade (favorable)	IIIB	30	0	50	20	0	0	CI0000016816	CI0000016816	CI0000016816.1.4X	CI0000016816.1.4X	CI0000016816.1.20X	CI0000016816.1.20X	CI0000016816.1.B627	CI0000016816.1.B627	1.76	CI0000016816.1.R326	CI0000016816.1.R326	RN00002F1E	pT4pN1apMX	RN00002E9B		Black or African American	Not reported	Not reported	Negative
BCRT102/302/502	40	F4	Female	70	Breast, right / Chest wall	Tumor	Adenocarcinoma of breast, ductal, recurrent	Adenocarcinoma of breast, ductal, recurrent	Not Reported	IIIB	0	0	70	0	10	20	CI0000021192	CI0000021192	CI0000021192.1.4X	CI0000021192.1.4X	CI0000021192.1.20X	CI0000021192.1.20X	CI0000021192.1.B627	CI0000021192.1.B627	1.73	CI0000021192.1.R326	CI0000021192.1.R326	RN00002F1F	pT4apNXpMX	RN00002E9C		White or Caucasian	Not reported	Not reported	Not reported
BCRT102/302/502	41	F5	Female	56	Breast / Breast	Tumor	Adenocarcinoma of breast, ductal, lobular	Adenocarcinoma of breast, ductal, lobular	NSABP Grade: Nuclear 3 of 3 & Histologic 3 of 3	IIIC	0	0	50	25	25	0	CI0000009801	CI0000009801	CI0000009801.1.4X	CI0000009801.1.4X	CI0000009801.1.20X	CI0000009801.1.20X	CI0000009801.1.B627	CI0000009801.1.B627	1.52	CI0000009801.1.R326	CI0000009801.1.R326	RN00002F20	pT2pN3apMX	RN00002E9D		White or Caucasian	Positive	Positive	Negative
BCRT102/302/502	42	F6	Female	55	Breast / Breast	Tumor	Adenocarcinoma of breast, ductal	Adenocarcinoma of breast, ductal	Nottingham G3: 8-9 points High combined grade (unfavorable)	IIIC	10	0	80	10	0	0	CI0000016835	CI0000016835	CI0000016835.3.4X	CI0000016835.3.4X	CI0000016835.3.20X	CI0000016835.3.20X	CI0000016835.3.B627	CI0000016835.3.B627	1.53	CI0000016835.3.R326	CI0000016835.3.R326	RN00002F21	pT2pN3apMX	RN00002E9E		Black or African American	Positive	Positive	Borderline	Not amplified
BCRT102/302/502	43	F7	Female	50	Breast / Breast	Tumor	Adenocarcinoma of breast, ductal	Adenocarcinoma of breast, ductal	Nottingham G3: 8-9 points High combined grade (unfavorable)	IIIC	20	0	55	20	0	5	CI0000017650	CI0000017650	CI0000017650.2.4X	CI0000017650.2.4X	CI0000017650.2.20X	CI0000017650.2.20X	CI0000017650.2.B627	CI0000017650.2.B627	1.58	CI0000017650.2.R326	CI0000017650.2.R326	RN00002F22	pT3pN3apMX	RN00002E9F		Asian	Not reported	Not reported	Not reported
BCRT102/302/502	44	F8	Female	56	Breast, right / Breast, right	Tumor	Adenocarcinoma of breast, ductal	Adenocarcinoma of breast, ductal	Nottingham G2: 6-7 points Intermediate combined grade (moderately favorable)	IIIC	0	0	80	10	10	0	CI0000020168	CI0000020168	CI0000020168.1.4X	CI0000020168.1.4X	CI0000020168.1.20X	CI0000020168.1.20X	CI0000020168.1.B627	CI0000020168.1.B627	1.41	CI0000020168.1.R326	CI0000020168.1.R326	RN00002F24	pT2pN3apMX	RN00002EA2		Black or African American	Positive	Positive	Negative
BCRT102/302/502	45	F9	Female	41	Breast / Ovary	Tumor	Adenocarcinoma of breast, metastatic	Adenocarcinoma of breast, metastatic	Not Reported	IV	0	0	90	10	0	0	CI0000007975	CI0000007975	CI0000007975.1.4X	CI0000007975.1.4X	CI0000007975.1.20X	CI0000007975.1.20X	CI0000007975.1.B311	CI0000007975.1.B311	1.15	CI0000007975.1.R164	CI0000007975.1.R164	RN00002F25	pTXpNXpM1	RN0000120A		White or Caucasian	Not reported	Not reported	Not reported
BCRT102/302/502	46	F10	Female	58	Breast / Breast	Tumor	Adenocarcinoma of breast, ductal	Adenocarcinoma of breast, ductal	Nottingham G3: 8-9 points High combined grade (unfavorable)	IV	5	0	35	0	60	0	CI0000008452	CI0000008452	CI0000008452.1.4X	CI0000008452.1.4X	CI0000008452.1.20X	CI0000008452.1.20X	CI0000008452.1.B311	CI0000008452.1.B311	0.94	CI0000008452.1.R164	CI0000008452.1.R164	RN00002F26	pT2pNXpM1	RN00001244	fibrotic stroma contains mild lymphocytic infiltrate	White or Caucasian	Positive	Positive	Negative
BCRT102/302/502	47	F11	Female	45	Breast / Lung	Tumor	Adenocarcinoma of breast, metastatic	Adenocarcinoma of breast, metastatic	High grade	IV	5	0	75	10	0	10	CI0000014906	CI0000014906	CI0000014906.1.4X	CI0000014906.1.4X	CI0000014906.1.20X	CI0000014906.1.20X	CI0000014906.1.B489	CI0000014906.1.B489	1.29	CI0000014906.1.R231	CI0000014906.1.R231	RN00002F27	pTXpNXpM1	RN00001CA3	Tumor Stroma (Cellular): Desmoplastic reaction; Inflammation: Mild Lymphoplasmacytic infiltrate	White or Caucasian	Negative	Positive	Not reported
BCRT102/302/502	48	F12	Female	42	Breast / Liver	Tumor	Adenocarcinoma of breast, metastatic	Adenocarcinoma of breast, metastatic	Not Reported	IV	0	0	90	0	10	0	CI0000021921	CI0000021921	CI0000021921.1.4X	CI0000021921.1.4X	CI0000021921.1.20X	CI0000021921.1.20X	CI0000021921.1.B623	CI0000021921.1.B623	1.44	CI0000021921.1.R322	CI0000021921.1.R322	RN00002F28	pTXpNXpM1	RN00002D10		White or Caucasian	Positive	Positive	Positive, weak (2+)
